# Supplementary material for: The Early Steps of Molecule-to-Material Conversion in Chemical Vapor Deposition (CVD): A Case Study
Source: Molecules. 2021 Apr 1;26(7):1988. doi: 10.3390/molecules26071988 (PMC8037710; doi:10.3390/molecules26071988)
Supplement: Supplementary file 1 [file molecules-26-01988-s001.zip]

Archive with 2 entries (1 files):
- molecules-1144393-supplementary-revised/
- molecules-1144393-supplementary-revised/molecules-1144393-supplementary-revised.mpeg
